# Supplementary material for: A Review of Biogenic Volatile Organic Compounds from Plants: Research Progress and Future Prospects
Source: Toxics. 2025 Apr 30;13(5):364. doi: 10.3390/toxics13050364 (PMC12115729; doi:10.3390/toxics13050364)
Supplement: Supplementary file 1 [file toxics-13-00364-s001.zip]

Archive with 1 entries (1 files):
- toxics-3485867-supplementary.pdf
